# Supplementary material for: Humans seropositive for Trypanosoma cruzi co-infected with intestinal helminths have higher infectiousness, parasitaemia and Th2-type response in the Argentine Chaco
Source: Parasit Vectors. 2024 Aug 12;17:340. doi: 10.1186/s13071-024-06401-7 (PMC11320973; doi:10.1186/s13071-024-06401-7)
Supplement: Supplementary file 3 — Additional file 3: Dataset. Results per individual (Database). [file 13071_2024_6401_MOESM3_ESM.xlsx]

## Sheet: Hoja1
ID	Unique identification code of each patient
Age	Age of the patient (in years)
Gender	Male or Female
Sampling year	Year when the serum and fecal samples were collected
Sampling context	Occasion when the samples were collected (See text for further details)
Trypanosoma cruzi	Seroreactivity to T. cruzi infection (1, seroreactive, 0, sernegative, NE not examined)
Strongyloides stercoralis	Seroreactivity to S. stercoralis infection (1, seroreactive, 0, sernegative, NE not examined)
Enterobius vermicularis	detection of egg or larvae by Graham test (1, positive, 0, negative, NE not examined)
Hymenolepis nana	detection of egg or larvae by at least one stool enrichment method (1, positive, 0, negative, NE not examined)
Hymenolepis diminuta	detection of egg or larvae by at least one stool enrichment method (1, positive, 0, negative, NE not examined)
Fasciola hepatica	detection of egg or larvae by at least one stool enrichment method (1, positive, 0, negative, NE not examined)
Trichuris trichiura	detection of egg or larvae by at least one stool enrichment method (1, positive, 0, negative, NE not examined)
Ascaris lumbricoides	detection of egg or larvae by at least one stool enrichment method (1, positive, 0, negative, NE not examined)
Hookworm	detection of cysts or coccidian oocysts by stool enrichment method (1, positive, 0, negative, NE not examined)
Entamoeba histolytica/dispar	detection of egg or larvae by at least one stool enrichment method (1, positive, 0, negative, NE not examined)
Entamoeba coli	detection of egg or larvae by at least one stool enrichment method (1, positive, 0, negative, NE not examined)
Endolimax nana	detection of egg or larvae by at least one stool enrichment method (1, positive, 0, negative, NE not examined)
Iodamoeba bütschlii	detection of egg or larvae by at least one stool enrichment method (1, positive, 0, negative, NE not examined)
Giardia lamblia	detection of egg or larvae by at least one stool enrichment method (1, positive, 0, negative, NE not examined)
Chilomastix mesnili	detection of egg or larvae by at least one stool enrichment method (1, positive, 0, negative, NE not examined)
Dientamoeba fragilis	detection of egg or larvae by at least one stool enrichment method (1, positive, 0, negative, NE not examined)
Cyclospora cayetanensis	detection of egg or larvae by at least one stool enrichment method (1, positive, 0, negative, NE not examined)
Cryptosporidium spp.	detection of oocysts by staining with a modified Ziehl-Neelsen stain (1, positive, 0, negative, NE not examined)
Blastocystis spp.	detection of egg or larvae by at least one stool enrichment method (1, positive, 0, negative, NE not examined)
Multiparasitism	co-infection by more than one parasite species in the same person (1: yes, 0: no)
Parasite load (Pe/ml)	T. cruzi parasite DNA concentration as equivalent amounts of parasite DNA per ml (Pe/ml) (NE not examined)
IFN-γ (pg/ml)	IFN-γ serum concentration, picograms per ml (NE not examined)
IL_17A (pg/ml)	IL_17A serum concentration, picograms per ml (NE not examined)
IL_4 (pg/ml)	IL_4 serum concentration, picograms per ml (NE not examined)
IL_10 (pg/ml)	IL_10 serum concentration, picograms per ml (NE not examined)

## Sheet: Data
Additional file 3. Dataset. Results per individual (Database)
ID	Age	Gender	Sampling year	Sampling context	Trypanosoma cruzi	Strongyloides stercoralis	Enterobius vermicularis	Hymenolepis nana	Hymenolepis diminuta	Fasciola hepatica	Trichuris trichiura	Ascaris lumbricoides	Hookworm	Entamoeba histolytica/dispar	Entamoeba coli	Endolimax nana	Iodamoeba bütschlii	Giardia lamblia	Chilomastix mesnili	Dientamoeba fragilis	Cyclospora cayetanensis	Cryptosporidium spp.	Blastocystis spp.	Multiparasitism	Parasite load (Pe/ml)	IFN-γ (pg/ml)	IL_17A (pg/ml)	IL_4 (pg/ml)	IL_10 (pg/ml)
31	37	Female	2016	Chagas treatment	1	0	0	0	0	0	0	0	0	0	0	0	0	0	0	0	0	0	0	0	0	NE	NE	NE	NE
92	32	Male	2016	Chagas treatment	1	0	0	0	0	0	0	0	0	0	0	0	0	0	0	0	0	0	0	0	0	5.2	0.309	9.52	1.14
125	31	Female	2016	Chagas treatment	1	0	0	0	0	0	0	0	0	0	0	0	0	0	0	0	0	0	0	0	0	NE	NE	NE	NE
126	10	Female	2017	Serosurvey	0	0	1	0	0	0	0	0	0	0	0	0	0	1	0	0	0	0	0	1	NE	44.16	0.829	51.16	3
134	30	Female	2017	Serosurvey	0	0	0	0	0	0	0	0	0	0	0	0	0	0	0	0	0	0	0	0	NE	NE	NE	NE	NE
135	20	Female	2017	Serosurvey	0	0	0	0	0	0	0	0	0	0	0	0	0	0	0	0	0	0	0	0	NE	0	0	11.335	0.61
136	9	Male	2017	Serosurvey	0	0	0	0	0	0	0	0	0	0	0	0	0	0	0	0	0	0	1	0	NE	NE	NE	NE	NE
137	5	Male	2017	Serosurvey	0	0	1	0	0	0	0	0	0	0	0	0	0	0	0	0	0	0	1	1	NE	NE	NE	NE	NE
138	13	Female	2017	Serosurvey	0	0	0	0	0	0	0	0	0	0	0	0	0	0	0	0	0	0	1	0	NE	NE	NE	NE	NE
139	14	Male	2016	Chagas treatment	1	0	0	0	0	0	0	0	0	0	0	0	0	0	0	0	0	0	1	1	0	114.61	1.2965	125.16	6.09
142	8	Male	2017	Serosurvey	0	0	0	0	0	0	0	0	0	0	0	1	0	0	0	0	0	0	1	1	NE	NE	NE	NE	NE
143	5	Male	2017	Serosurvey	0	0	0	0	0	0	0	0	0	0	0	0	0	0	0	0	0	0	1	0	NE	NE	NE	NE	NE
144	37	Male	2017	Serosurvey	0	0	0	0	0	0	0	0	0	0	0	0	0	0	0	0	0	0	0	0	NE	NE	NE	NE	NE
163	27	Female	2017	Serosurvey	1	0	1	0	0	0	0	0	0	0	0	0	0	0	0	0	0	0	0	1	0.735	19.18	0.943	73.34	2.76
164	8	Male	2017	Serosurvey	0	0	1	0	0	0	0	0	0	0	0	0	0	0	0	0	0	0	0	0	NE	13.48	0	0	1.1
165	6	Female	2017	Serosurvey	0	0	1	0	0	0	0	0	0	0	0	0	0	0	0	0	0	0	0	0	NE	NE	NE	NE	NE
166	9	Male	2017	Serosurvey	0	0	0	0	0	0	0	0	0	0	0	1	0	0	0	0	0	0	1	1	NE	NE	NE	NE	NE
167	1	Female	2017	Serosurvey	0	0	0	0	0	0	0	0	0	0	0	0	0	0	0	0	0	0	1	0	NE	NE	NE	NE	NE
168	9	Female	2016	Serosurvey	0	0	0	0	0	0	0	0	0	0	0	0	0	0	0	0	0	0	0	0	NE	NE	NE	NE	NE
171	9	Female	2017	Serosurvey	0	0	0	0	0	0	0	0	0	0	0	0	0	0	0	0	0	0	1	0	NE	NE	NE	NE	NE
172	6	Male	2017	Serosurvey	0	0	1	0	0	0	0	0	0	0	0	0	0	0	0	0	0	0	1	1	NE	NE	NE	NE	NE
173	26	Female	2016	Chagas treatment	1	0	0	0	0	0	0	0	0	0	0	0	0	0	0	0	0	0	0	0	0	NE	NE	NE	NE
174	10	Male	2017	Serosurvey	0	0	0	0	0	0	0	0	0	0	0	0	0	0	0	0	0	0	0	0	NE	NE	NE	NE	NE
175	4	Male	2017	Serosurvey	0	0	0	0	0	0	0	0	0	0	0	0	0	0	0	0	0	0	1	0	NE	NE	NE	NE	NE
176	11	Male	2017	Serosurvey	0	0	0	0	0	0	0	0	0	0	0	1	0	0	0	0	0	0	1	1	NE	0	0.37	11.04	1.295
193	34	Female	2016	Chagas treatment	1	0	0	0	0	0	0	0	0	0	0	0	0	0	0	0	0	0	0	0	0	0	0	0	0.61
195	4	Male	2017	Serosurvey	0	0	0	0	0	0	0	0	0	0	0	0	0	0	0	0	0	0	0	0	NE	NE	NE	NE	NE
197	31	Female	2017	Serosurvey	0	0	0	0	0	0	0	0	0	0	0	1	0	0	0	0	0	0	1	1	NE	10.225	0.44	15.27	0.765
198	10	Male	2017	Serosurvey	0	0	0	0	0	0	0	0	0	0	0	0	0	0	0	0	0	0	0	0	NE	NE	NE	NE	NE
199	7	Male	2017	Serosurvey	0	0	0	0	0	0	0	0	0	0	0	0	0	0	0	0	0	1	0	0	NE	NE	NE	NE	NE
270	1	Male	2016	Serosurvey	0	0	1	0	0	0	0	0	0	0	0	0	0	0	0	0	0	0	0	0	NE	NE	NE	NE	NE
272	51	Female	2016	Chagas treatment	1	0	0	0	0	0	0	0	0	0	0	0	0	0	0	0	0	0	0	0	0	NE	NE	NE	NE
300	28	Male	2016	Chagas treatment	1	0	0	0	0	0	0	0	0	1	0	0	0	0	1	0	0	0	1	1	0	0	0.289	0	0
321	42	Male	2016	Serosurvey	1	0	0	0	0	0	0	0	0	0	0	0	0	1	0	0	0	0	0	1	0	32.755	0.633	41.76	2.43
322	23	Female	2016	Serosurvey	0	0	0	0	0	0	0	0	0	0	0	0	0	0	0	0	0	0	0	0	NE	5.2	0	8.195	2.09
323	50	Male	2016	Serosurvey	0	0	0	0	0	0	0	0	0	0	0	0	0	0	0	0	0	0	0	0	NE	NE	NE	NE	NE
324	62	Male	2016	Serosurvey	0	0	0	0	0	0	0	0	0	0	0	0	0	1	0	0	0	0	0	0	NE	NE	NE	NE	NE
325	84	Male	2016	Serosurvey	0	0	0	0	0	0	0	0	0	0	0	0	0	0	0	0	0	0	0	0	NE	NE	NE	NE	NE
326	75	Female	2016	Serosurvey	1	0	0	0	0	0	0	0	0	0	0	0	0	0	0	0	0	0	0	0	NE	NE	NE	NE	NE
327	31	Female	2016	Serosurvey	0	0	0	0	0	0	0	0	0	0	0	0	0	0	0	0	0	0	1	0	NE	11.71	0.534	20.285	1.67
328	1	Male	2016	Serosurvey	0	0	0	0	0	0	0	0	0	0	0	0	0	0	0	0	0	0	0	0	NE	NE	NE	NE	NE
329	9	Female	2016	Serosurvey	1	0	0	0	0	0	0	0	0	0	0	0	0	0	0	0	0	0	0	0	0	NE	NE	NE	NE
330	51	Female	2016	Serosurvey	0	0	0	0	0	0	0	0	0	0	0	0	0	0	0	0	0	0	1	0	NE	NE	NE	NE	NE
331	22	Female	2016	Serosurvey	1	0	1	0	0	0	0	0	0	0	1	1	0	0	0	0	0	0	1	1	0.14	8.34	0.4595	30.575	2.31
332	30	Female	2016	Serosurvey	0	0	0	0	0	0	0	0	0	1	1	0	0	0	0	1	0	0	1	1	NE	69.19	1.575	104.12	5.265
333	11	Female	2016	Serosurvey	0	0	0	0	0	0	0	0	0	0	0	0	0	0	0	0	0	0	0	0	NE	NE	NE	NE	NE
334	10	Male	2016	Serosurvey	0	0	1	0	0	0	0	0	0	0	0	0	0	0	0	0	0	0	0	0	NE	15.25	0.309	12.855	1.195
335	9	Female	2016	Serosurvey	0	0	0	0	0	0	0	0	0	1	1	1	1	0	0	1	0	0	1	1	NE	NE	NE	NE	NE
336	11	Male	2016	Serosurvey	0	0	1	0	0	0	0	0	0	1	1	0	0	0	0	1	0	0	0	1	NE	NE	NE	NE	NE
344	47	Male	2016	Serosurvey	0	0	0	0	0	0	0	0	0	0	0	0	0	0	0	1	0	0	1	1	NE	0	0	0	0.765
346	10	Male	2016	Serosurvey	0	0	0	0	0	0	0	0	0	0	0	0	0	1	0	0	0	0	0	0	NE	0	0	0	0.92
347	20	Male	2016	Serosurvey	0	0	1	0	0	0	0	0	0	0	0	0	0	0	0	0	0	0	0	0	NE	0	0	6.32	1.8
349	36	Female	2016	Serosurvey	0	0	1	0	0	0	0	0	0	1	1	0	0	0	0	0	0	1	1	1	NE	0	0	0	0
350	16	Female	2016	Serosurvey	0	0	1	0	0	0	0	0	0	0	0	0	0	0	0	0	0	0	0	0	NE	30.685	1.036	78.35	4.225
351	59	Male	2016	Serosurvey	0	1	1	0	0	0	0	0	0	0	1	0	0	1	0	0	0	0	1	1	NE	NE	NE	NE	NE
352	20	Male	2016	Serosurvey	0	1	0	0	0	0	0	0	0	0	0	0	0	0	0	0	0	0	0	0	NE	0	0	11.04	1.685
353	33	Male	2016	Serosurvey	1	0	1	0	0	0	0	0	0	0	0	0	0	0	0	1	0	0	1	1	0	0	0	3.67	0.61
354	7	Male	2016	Serosurvey	0	0	1	0	0	0	0	0	0	0	0	1	1	1	0	0	0	0	1	1	NE	NE	NE	NE	NE
355	19	Male	2016	Serosurvey	0	0	0	0	0	0	0	0	0	0	0	0	0	0	0	0	0	0	1	0	NE	8.34	0	0	0.6
356	15	Female	2016	Serosurvey	1	0	1	0	0	0	0	0	0	0	0	1	0	0	0	1	0	0	1	1	NE	NE	NE	NE	NE
357	13	Male	2016	Serosurvey	1	0	1	0	0	0	0	0	0	0	0	1	0	0	0	1	0	0	1	1	0	5.2	0	6.515	0.92
358	16	Female	2016	Serosurvey	0	0	0	0	0	0	0	0	0	0	0	0	0	0	0	0	0	0	1	0	NE	36.79	1.6115	86.015	3.23
359	42	Female	2016	Serosurvey	1	0	0	0	0	0	0	0	0	0	0	0	0	0	0	0	0	0	0	0	NE	NE	NE	NE	NE
360	59	Male	2016	Serosurvey	0	1	0	0	0	0	0	0	0	0	0	0	0	0	0	0	0	0	0	0	NE	NE	NE	NE	NE
361	23	Female	2016	Serosurvey	0	0	0	0	0	0	0	0	0	0	0	0	0	0	0	0	0	0	0	0	NE	NE	NE	NE	NE
362	3	Male	2016	Serosurvey	0	0	1	0	0	0	0	0	0	0	0	0	1	0	0	1	0	0	0	1	NE	NE	NE	NE	NE
363	61	Male	2016	Serosurvey	1	0	0	0	0	0	0	0	0	0	0	0	0	0	0	0	0	0	0	0	NE	NE	NE	NE	NE
364	43	Female	2016	Serosurvey	0	1	0	0	0	0	0	0	0	0	0	0	0	0	0	0	0	0	1	1	NE	NE	NE	NE	NE
365	11	Male	2016	Serosurvey	0	0	0	0	0	0	0	0	0	0	0	0	0	0	0	0	0	0	1	0	NE	NE	NE	NE	NE
366	32	Female	2016	Serosurvey	1	0	0	0	0	0	0	0	0	1	0	0	0	0	0	0	0	0	0	1	0	20.835	1.2295	104.14	3.97
367	1	Male	2016	Serosurvey	0	0	0	0	0	0	0	0	0	0	0	0	0	0	0	0	0	0	0	0	NE	NE	NE	NE	NE
368	2	Male	2016	Serosurvey	0	0	1	0	0	0	0	0	0	0	0	0	0	0	0	0	0	0	0	0	NE	NE	NE	NE	NE
369	56	Male	2016	Serosurvey	1	1	0	0	0	0	0	0	0	0	0	0	0	0	0	0	0	0	0	1	0.326	NE	NE	NE	NE
370	32	Male	2016	Serosurvey	1	0	0	0	0	0	0	0	0	0	0	0	0	0	0	0	0	0	0	0	NE	NE	NE	NE	NE
371	34	Male	2016	Serosurvey	0	0	0	0	0	0	0	0	0	1	0	0	1	0	0	1	0	0	1	1	NE	NE	NE	NE	NE
372	34	Male	2016	Serosurvey	0	0	0	0	0	0	0	0	0	0	0	0	0	0	0	0	0	1	0	0	NE	NE	NE	NE	NE
380	25	Female	2016	Serosurvey	0	0	0	0	0	0	0	0	0	0	0	0	0	0	0	0	0	0	0	0	NE	NE	NE	NE	NE
381	8	Male	2016	Serosurvey	0	1	0	0	0	0	0	0	0	1	1	1	1	0	0	0	0	0	1	1	NE	NE	NE	NE	NE
382	5	Male	2016	Serosurvey	0	0	0	0	0	0	0	0	0	0	0	0	0	0	0	0	0	0	0	0	NE	NE	NE	NE	NE
383	1	Female	2016	Serosurvey	0	0	0	0	0	0	0	0	0	0	0	0	0	0	0	0	0	0	0	0	NE	NE	NE	NE	NE
384	42	Female	2016	Serosurvey	0	1	0	0	0	0	0	0	0	0	0	0	0	0	0	0	0	0	0	0	NE	NE	NE	NE	NE
385	11	Female	2016	Serosurvey	0	0	0	0	0	0	0	0	0	0	0	1	0	0	0	0	0	0	0	0	NE	NE	NE	NE	NE
386	10	Female	2016	Serosurvey	0	0	0	0	0	0	0	0	0	0	1	0	0	0	0	0	0	0	0	0	NE	NE	NE	NE	NE
387	46	Male	2016	Serosurvey	0	0	0	0	0	0	0	0	0	0	0	0	0	0	0	0	0	0	0	0	NE	11.71	0	3.67	0.92
389	9	Male	2016	Serosurvey	0	0	0	0	0	0	0	0	0	0	0	0	0	0	0	0	0	0	0	0	-	NE	NE	NE	NE
391	48	Male	2016	Serosurvey	0	1	0	0	0	0	0	0	0	0	1	0	0	0	0	0	0	0	0	1	NE	NE	NE	NE	NE
392	37	Female	2016	Serosurvey	1	1	0	0	0	0	0	0	0	0	0	0	0	0	0	0	0	0	0	1	0	8.34	0	3.67	1.14
393	13	Male	2016	Serosurvey	0	0	0	0	0	0	0	0	0	0	0	0	0	0	0	0	0	0	0	0	NE	107.685	1.7975	135.74	6.355
394	11	Male	2016	Serosurvey	0	1	1	0	0	0	0	0	0	0	1	1	0	0	0	0	0	0	1	1	NE	NE	NE	NE	NE
408	10	Male	2016	Serosurvey	0	0	1	1	0	0	0	0	0	0	0	0	0	0	0	0	0	0	1	1	NE	NE	NE	NE	NE
409	46	Female	2016	Serosurvey	0	0	0	0	0	0	0	0	0	0	0	0	0	0	0	0	0	0	0	0	NE	NE	NE	NE	NE
414	53	Male	2016	Serosurvey	0	0	0	0	0	0	0	0	0	0	0	0	0	0	0	0	0	0	1	0	NE	NE	NE	NE	NE
416	35	Male	2016	Chagas treatment	1	0	0	0	0	0	0	0	0	0	0	0	0	0	0	0	0	0	0	0	0	NE	NE	NE	NE
421	1	Male	2016	Serosurvey	0	0	0	0	0	0	0	0	0	0	0	1	0	0	0	1	0	0	0	1	NE	NE	NE	NE	NE
422	8	Female	2016	Serosurvey	0	0	0	0	0	0	0	0	0	0	0	1	0	0	0	0	0	0	1	1	NE	NE	NE	NE	NE
423	26	Female	2016	Serosurvey	0	0	0	0	0	0	0	0	0	0	0	0	0	0	0	0	0	0	0	0	NE	NE	NE	NE	NE
490	31	Female	2017	Chagas treatment	1	1	0	0	0	0	0	0	0	0	0	0	0	0	0	0	0	0	0	1	0	5.2	0.349	12.855	1.1
630	33	Female	2017	Chagas treatment	1	0	0	0	0	0	0	0	0	0	0	0	0	0	0	0	0	0	0	0	0	0	0	3.67	0
747	17	Male	2017	Chagas treatment	1	1	1	0	0	0	0	0	0	0	0	0	0	1	0	0	0	0	0	1	0.446	13.48	0.349	14.535	0.92
820	32	Female	2017	Chagas treatment	1	0	0	0	0	0	0	0	0	0	0	0	0	0	0	0	0	0	0	0	0	0	0	0	0
829	14	Male	2017	Chagas treatment	1	1	1	0	0	0	0	0	0	0	0	0	0	0	0	0	0	0	0	1	3.07	18.93	0.633	51.305	2.31
851	18	Male	2017	Chagas treatment	1	0	0	0	0	0	0	0	0	0	0	0	0	0	0	0	0	0	0	0	1.48	30.685	0.392	28.695	1.98
852	16	Female	2017	Chagas treatment	1	0	0	0	0	0	0	0	0	1	0	0	0	0	0	0	0	0	0	1	0.363	NE	NE	NE	NE
1001	24	Male	2017	Chagas treatment	1	0	1	0	0	0	0	0	0	0	0	0	0	0	0	0	0	1	0	1	0	0	0.309	9.36	0.765
1019	31	Male	2017	Chagas treatment	1	0	0	0	0	0	0	0	0	1	1	1	0	0	0	0	0	0	1	1	0	0	0	0	0
1159	48	Female	2017	Chagas treatment	1	0	0	0	0	0	0	0	0	1	1	1	0	0	0	0	0	0	1	1	0	18.93	0.685	20.285	1.67
